# Supplementary material for: Emerging Role of Decoy Receptor-2 as a Cancer Risk Predictor in Oral Potentially Malignant Disorders
Source: Int J Mol Sci. 2023 Sep 21;24(18):14382. doi: 10.3390/ijms241814382 (PMC10531848; doi:10.3390/ijms241814382)
Supplement: Supplementary file 1 [file ijms-24-14382-s001.zip]

Archive with 1 entries (1 files):
- ijms-2612360-supplementary.pdf
